# Supplementary material for: Design and Preparation of NiFe2O4@FeOOH Composite Electrocatalyst for Highly Efficient and Stable Oxygen Evolution Reaction
Source: Molecules. 2022 Nov 1;27(21):7438. doi: 10.3390/molecules27217438 (PMC9654307; doi:10.3390/molecules27217438)
Supplement: Supplementary file 1 [file molecules-27-07438-s001.zip]

Archive with 1 entries (1 files):
- molecules-1972412-supplementary.pdf
